# Supplementary material for: Within My Walls, I Escape Being Underestimated: A Systematic Review and Thematic Synthesis of Stigma and Help-Seeking in Dementia
Source: Behav Sci (Basel). 2025 Jun 3;15(6):774. doi: 10.3390/bs15060774 (PMC12189192; doi:10.3390/bs15060774)
Supplement: Supplementary file 1 [file behavsci-15-00774-s001.zip]

Archive with 1 entries (1 files):
- behavsci-3612612-supplementary.pdf
